# Supplementary material for: Environmental Quality Assessment of Bizerte Lagoon (Tunisia) Using Living Foraminifera Assemblages and a Multiproxy Approach
Source: PLoS One. 2015 Sep 15;10(9):e0137250. doi: 10.1371/journal.pone.0137250 (PMC4570719; doi:10.1371/journal.pone.0137250)
Supplement: S1 Appendix — (XLSX) [file pone.0137250.s001.xlsx]

## Sheet: Abiotic and main biotic data
Abiotic and selected Biotic data anlysed in this work
See legend below													Textural Data of the Sediments																							Pygments		Stable Isopes values		Fine Fraction Mineralogy and Clay Minerals
Stations	Latitude N	Longitude E	x	y	Depth	Temp	Salinity	pH	Eh	O2.W	O2.Sed	Magnetic Susceptibility	FOLK & WARD METHOD		MEAN	SORTING	SAND	MUD	MODE 1	MODE 2	MODE 3	COARSE SAND	MEDIUM SAND	FINE SAND	V FINE SAND	V COARSE SILT	COARSE SILT	MEDIUM SILT	FINE SILT	V FINE SILT	CLAY	CaCO3	TOC	TN	C/N	Chlorophyll a	Pheophytin	δ13C	STD DEV	Anatase	Anhydrite	Calcite	Dolomite	K-feldspars	Phyllosilicates	Hematite	Magnetite/maghemite	Plagioclase	Pyrite
					m	ºC			mV	mg/l	mg/l	SI unitie	Sediment Classification		µm	(σ)	%	%				%	%	%	%	%	%	%	%	%	%	%	%	%		mg/m3	mg/m3	(‰) VPDB	δ13C	%	%	%	%	%	%	%	%	%	%
LB-1	37°13'22.30"	9°48'34.05"	571798	4.11988e+06	8	15.4	33.3	8	-47.6	0.18	0.24	-0.21	Trimodal. Very Poorly Sorted	Sandy Mud	19.99	5.072	20.5	79.5	29.72	4.763	556.2	5.2	6.8	2.7	5.7	16.4	18.9	14.9	14.4	11.7	3.3	21	5.93	1.25	4.744	196.67	<0	-1.777	0.05	4.91657	0	34.2232	0.482017	2.31368	37.5973	0	0.222469	0.964034	2.6993
LB-2	37°12'56.40"	9°50'28.80"	574691	4.1191e+06	9.5	15.6	28	7.9	-35.8	0.17	0.41	-0.13	Polymodal. Very Poorly Sorted	Sandy Mud	23.32	8.552	24	76	4.763	14.29	29.72	12.4	5.5	3.3	2.8	8	13	14.7	16.9	14.9	8.4	16	4.02	0.92	4.36957	91.41	<0	-1.174	0.036	5.5123	4.40984	24.0537	0.801789	2.40537	42.0939	0	1.07933	0	1.40313
LB-4	37°12'26.40"	9°54'23.10"	580431	4.11826e+06	8	15.4	28.7	8	-44.9	0.14	0.27	-0.29	Polymodal. Poorly Sorted	Mud	9.293	2.812	3.7	96.3	4.763	16.14	2.29	0	0	0	3.7	9.3	21.2	20.7	22.4	16.8	5.8	28	5.87	1.26	4.65873	127.42	<0	-2.324	0.039	0.559276	1.19312	40.2679	0.782987	5.03348	36.3529	0	0.430212	0	2.01339
LB-5	37°11'5.60"	9°53'42.16"	579445	4.11576e+06	8	15.3	28.5	7.9	-39.5	0.16	0.29	-0.25	Bimodal. Poorly Sorted	Mud	6.621	2.282	0	100	4.763	16.14		0	0	0	0	0	17.9	25.9	27.4	22.2	6.6	23	4.87	0.78	6.24359	698.963	<0	-2.205	0.013	0.350452	4.55587	26.9848	0.876129	1.75226	39.8639	0.134789	0.336973	2.10271	1.05135
LB-6	37°10'0.71"	9°52'21.80"	577482	4.11374e+06	8.8	15.8	31.4	8	-44.8	0.14	0.24	-0.19	Bimodal. Poorly Sorted	Mud	7.829	2.669	0	100	4.763	14.29		0	0	0	0	7.7	19.2	22.9	24	18.3	7.8	20	3.93	0.57	6.89474	155.12	<0	-2.398	0.023	1.56859	1.85907	22.7446	0.522864	2.09146	52.2864	0	0.670339	4.00863	0.261432
LB-7	37° 9'6.10"	9°50'37.70"	574931	4.11203e+06	8.3	15.1	31.3	8	-46.4	0.12	0.28	-0.18	Polymodal. Very Poorly Sorted	Sandy Mud	18.09	7.435	20.6	79.4	4.763	12.65	435.7	4.3	11.3	4.3	0.7	5.7	12.1	15.9	19.2	16.7	9.7	18	3.57	0.78	4.57692	92.333	<0	-1.644	0.022	0	1.2667	30.7628	1.62862	3.61915	47.5014	0	0.835189	0	1.62862
LB-8	37° 9'38.70"	9°49'26.40"	573164	4.11302e+06	8.1	15.3	31.6	8	-47.8	0.15	0.23	-0.17	Bimodal. Poorly Sorted	Mud	6.639	2.559	0	100	4.763	14.29		0	0	0	0	3.4	17.6	23.2	25.7	20.4	9.8	12	2.54	0.88	2.88636	244.683	<0	-1.514	0.021	1.05371	2.57574	19.7571	0.702473	2.28304	59.2712	0	0	0	1.58056
LB-9	37°10'43.60"	9°48'18.20"	571463	4.11501e+06	9.6	14.8	31.2	7.7	-30	0.09	0.55	-0.21	Bimodal. Poorly Sorted	Mud	7.936	2.664	0	100	7.936	2.664		0	0	0	0	7.6	20.4	22.2	24.1	18.2	7.5	18	3.29	2.25	1.46222	69.25	<0	-2.517	0.01	1.14117	0	21.8453	0.244537	1.9563	61.9494	0.188105	0	0	0.978148
LB-10	37°11'15.26"	9°51'54.10"	576778	4.11603e+06	11	14.9	31.8	8	-43.9	0.14	0.28	-0.28	Bimodal. Poorly Sorted	Mud	7.65	2.808	0	100	4.763	14.29		0	0	0	0	8.4	19.5	21.1	22.7	18.6	9.6	21	4.02	1.09	3.68807	241.913	<0	-1.772	0.039	1.74927	0	31.0982	0.58309	1.74927	31.5841	0	0	0.58309	14.5773
LB-11	37°11'18.15"	9°50'44.34"	575058	4.1161e+06	12	14.7	31.9	8.2	-57.2	0.13	0.16	-0.21	Trimodal. Poorly Sorted	Mud	9.716	3.069	2	98	4.763	14.29	29.72	0	0	0	2	14.8	20.1	19	20.1	16.3	7.6	19	3.77	1.05	3.59048	122.803	<0	-2.359	0.018	10.1961	0	12.549	0.313725	1.29412	15.098	0	0	0	0.156863
Maximum values					12	15.8	33.3	8.2	-30	0.18	0.55	-0.13			23.32	8.552	24	100	29.72	16.14	556.2	12.4	11.3	4.3	5.7	16.4	21.2	25.9	27.4	22.2	9.8	28	5.93	2.25	6.89474	698.963		-1.174	0.05	10.1961	4.55587	40.2679	1.62862	5.03348	61.9494	0.188105	1.07933	4.00863	14.5773
Minimum values					8	14.7	28	7.7	-57.2	0.09	0.16	-0.29			6.621	2.282	0	76	4.763	2.664	2.29	0	0	0	0	0	12.1	14.7	14.4	11.7	3.3	12	2.54	0.57	1.46222	69.25		-2.517	0.01	0	0	12.549	0.244537	1.29412	15.098	0	0	0	0.156863
Medium values					9.13	15.23	30.77	7.97	-43.79	0.142	0.295	-0.212			11.7084	3.9922	7.08	92.92	7.576	12.3807	210.726	2.19	2.36	1.03	1.49	8.13	17.99	20.05	21.69	17.41	7.61	19.6	4.181	1.083	4.31147	204.056		-1.9684	0.0271	2.70474	1.58603	26.4286	0.693823	2.44981	42.3599	0.0322895	0.357451	0.765846	2.63501
Legend:
AVS: Acids volatile sulfides
SEM: simultaneous extracted metals
TTC: Total Thermotolerant Coliforms
TC: Total Coliforms
FE Faecal Enterococci
TMC: Total Mesophyllic Counts
SR: Sulfato-reductants
Vb: Vibrio
O2.W: water oxygen contet
O2.Sed: sediment oxygen content
FD: foraminifera density
[truncated: 51 more columns]
