# Supplementary material for: Environmental Quality Assessment of Bizerte Lagoon (Tunisia) Using Living Foraminifera Assemblages and a Multiproxy Approach
Source: PLoS One. 2015 Sep 15;10(9):e0137250. doi: 10.1371/journal.pone.0137250 (PMC4570719; doi:10.1371/journal.pone.0137250)
Supplement: S2 Appendix — (XLSX) [file pone.0137250.s002.xlsx]

## Sheet: % of living forams species
Living assemblage of benthic foraminifera
Stations	LB-1	LB-2	LB-4	LB-5	LB-6	LB-7	LB-8	LB-9	LB-10	LB-11
Foraminiferal Density (n.º/g)	556.941	11095.9	2325.58	3078.85	4113.35	5575.87	3830.33	4298.72	14861.7	7132.22
Species Richness	17	46	35	28	37	39	33	36	38	36
Equitabilty	0.190115	0.744884	0.645151	0.568952	0.57112	0.523989	0.655025	0.601597	0.665937	0.631659
Shannon Index	0.538636	2.8519	2.29374	1.89586	2.06227	1.91967	2.2903	2.15583	2.4224	2.26356
Number of living foraminifera counted in each sample	313	460	449	421	350	423	393	376	411	409
Percentage of specimens per species and per sample	%	%	%	%	%	%	%	%	%	%	Max.
Adelosina bicornis (Walker & Jacob, 1798)	0	0	0	0	0	0	0	0	0.729927	0	0.729927
Adelosina dubia (d'Orbigny, 1826)	0	0.217391	0.222717	0.712589	0	0	0	0	1.94647	0.244499	1.94647
Adelosina longirostra (d'Orbigny, 1846)	0	0	0.222717	0	0	0	0	0	0	0	0.222717
Adelosina pulchella (d'Orbigny, 1826)	0	0	0	0	0	0	0.254453	0	0	0	0.254453
Adelosina sp.	0	0	0	0.23753	0.285714	0	0	0	0	0	0.285714
Ammonia beccarii (Linné, 1758)	0	0	0	0	0	0.236407	0.254453	0	0	0	0.254453
Ammonia parkinsoniana (d Orbigny, 1839)	90.7348	19.7826	40.0891	46.0808	35.1429	56.5012	33.0789	41.7553	37.9562	37.6528	90.7348
Ammonia tepida (Cushman, 1926)	0	0	0.668151	0	0	0.236407	0	0.265957	0.243309	0	0.668151
Bolivina compacta Sidebottom, 1905	0.319489	4.34783	1.55902	0.950119	0.285714	0	1.27226	0.265957	0.729927	0.977995	4.34783
Bolivina dilatata Reuss, 1850	0	0.652174	2.67261	0.712589	0.571429	0.236407	3.30789	0.531915	2.91971	0.977995	3.30789
Bolivina ordinaria Pheleger & Parker, 1952	0	14.7826	8.24053	13.5392	7.14286	1.41844	3.30789	7.18085	7.05596	4.40098	14.7826
Bolivina pseudoplicata Heron-Allen & Earland, 1930	0	0.652174	4.23163	4.038	0.571429	0.70922	1.78117	1.59574	1.94647	2.20049	4.23163
Bolivina seminuda Cushman, 1911	0	0	0	0	0.285714	0	0	0	0	0	0.285714
Bolivina sp.	0	0	0	0	0	0	0.254453	0	0	0	0.254453
Bolivina striatula Cushman, 1922	0	5.21739	16.7038	17.8147	32.8571	9.69267	26.2087	21.2766	16.3017	23.9609	32.8571
Bolivinopsis sp. 1	0	0.434783	0.445434	0	0.571429	0	0	0	0	0	0.571429
Bolivinopsis sp. 2	0	0	0.222717	0	0	0	0.254453	0	0	0	0.254453
Brizalina spathulata (Williamson, 1858)	0	0	0.222717	0	0	0	0	0	0	0	0.222717
Bolivina subaenariensis Cushman, 1922	0	0.217391	0.445434	0	2.57143	0.945626	0.254453	0	0	0.244499	2.57143
Bulimina aculeata d’Orbigny, 1826	0	3.04348	2.22717	1.18765	1.42857	1.65485	3.56234	1.8617	3.40633	2.44499	3.56234
Bulimina elongata d'Orbigny, 1846	0.319489	1.30435	0.668151	0.475059	0.571429	0.472813	0.508906	0	0.486618	0.733496	1.30435
Bulimina gibba Fornasini, 1900	0	0	0	0	0.285714	0.236407	0	0.797872	0	1.22249	1.22249
Bulimina marginata d’Orbibny, 1826	0	2.82609	0.445434	0.23753	0.571429	1.18203	0	0	0	0.244499	2.82609
Bulimina striata d’Orbigny, in Guérin-Méneville, 1843	0	0	0	0	0	0	0	0	0	0.733496	0.733496
Buliminella elegantissima (d’Orbigny, 1839)	0.638978	0	1.55902	0.475059	0.285714	0	1.27226	0.531915	0.243309	0.488998	1.55902
Buliminella tenuata (Cushman, 1927)	0	0	0	0	0.285714	0	0.254453	0.265957	0	0	0.285714
Cassidulina laevigata d'Orbigny 1826	0	0.217391	0.445434	0	0	0	0	0	0	0	0.445434
Cassidulina minuta Cushman, 1933	0	0	0	0	0	0.236407	0	0	0	0	0.236407
Cibicides refulgens de Montfort, 1808	0	0	0	0	0	0.236407	0	0	0	0	0.236407
Eggerelloides scaber (Williamson, 1858)	0	0.217391	0	0	0	0	0	0	0.243309	0.244499	0.244499
Elphidium excavatum (Terquem, 1875)	0	0	0	0	0	0.236407	0	0	0	0	0.236407
Elphidium gerthi (van Voorthuysen, 1957)	0	0.652174	0.668151	0.950119	1.14286	0.236407	0	0.531915	0.973236	1.71149	1.71149
Elphidium gunteri Cole, 1931	1.91693	0.217391	1.11359	1.90024	0.857143	4.72813	1.27226	0.797872	2.18978	1.71149	4.72813
Elphidium margaritaceum Cushman, 1930	0	0	0	0	0	0.236407	0	0	0	0	0.236407
Elphidium williamsoni Haynes, 1973	0.319489	0.652174	0	0	0.285714	0.236407	0	0	1.21655	0.244499	1.21655
Epistominella vitrea Parker, 1952	0	1.73913	1.3363	0	0	0.236407	0	0.265957	0.243309	0.488998	1.73913
Fischerinella pellucida (Millett, 1898)	0	0	0	0	0	0	0	0.265957	0.243309	0.244499	0.265957
Fissurina globosocaudata Albani & Yassini, 1989	0	0.869565	0	0	0	0	0.508906	0.265957	0	0.244499	0.869565
Flintinoides labiosa (d'Orbigny, 1839)	0.319489	0	0	0	0	0	0	0	0	0	0.319489
Fursenkoina squamosa (d'Orbigny, 1826)	0	2.82609	0	0	0	0	0.508906	0.265957	0	0	2.82609
Gavelinopsis praegeri Heron-Allen & Earland, 1913	0	0	0.222717	0	0	0	0	0.265957	0.486618	0	0.486618
Globocassidulina crassa (d’Orbigny, 1839)	0	0.217391	0	0	0.857143	0	0	0	0.243309	0.488998	0.857143
Haynesina depressula simplex (Cushman, 1933)	0	0.217391	0	0	0	0	0	0.265957	0	0	0.265957
Haynesina germanica (Ehrenberg, 1840)	0.638978	0.652174	0	0.475059	0.285714	0	0	0.265957	0.243309	0	0.652174
Hopkinsina atlantica Cushman, 1944	0	16.7391	5.34521	3.80048	3.42857	6.14657	6.10687	3.98936	3.16302	1.22249	16.7391
Lagena strumosa Reuss, 1858	0	0	0	0	0	0	0.254453	0	0	0	0.254453
Lamarckina haliotidea (Heron-Allen & Earland, 1911)	0	0	0	0	0	0.236407	0	0	0	0	0.236407
Lenticulina sp.	0	0	0	0	0	0	0	0	0	0.244499	0.244499
Lobatula lobatula(Walker & Jacob, 1798)	0	0	0	0	0	0.236407	0	0	0	0	0.236407
Miliolids (dissolved)	0	1.73913	0	1.18765	2	3.07329	2.79898	3.19149	4.37956	5.37897	5.37897
Miliolinella elongata Kruit, 1955	0	0	0.222717	0	0	0.236407	0	0	0	0	0.236407
Miliolinella subrotunda (Montagu, 1803)	0	0	0	0.23753	0	0	0	0	0	0	0.23753
Neoconorbina terquemi (Rzehak, 1888)	0.319489	0	0	0	0	0	0	0	0	0	0.319489
Neolenticulina variabilis (Reuss, 1850)	0	0	0	0	0	0	0.254453	0	0	0	0.254453
Nonionella atlantica Cushman, 1936	0	0.434783	1.11359	0.23753	1.14286	0.236407	2.03562	1.59574	0.973236	0.733496	2.03562
Nonionella iridea Heron-Allen & Earland, 1932	0	1.30435	0.445434	0	0.285714	0	0	0.265957	1.21655	0	1.30435
Nonionella stella (Cushman & Moyer, 1930)	0	0.869565	0	0	0.285714	0	0	0	0	0	0.869565
Nonionella turgida (Williamson, 1858)	0	0.652174	0	0	0	0	0	0	0	0	0.652174
Parafissurina sp.	0	0	0	0	0	0	0	0	0.243309	0	0.243309
Pseudotriloculina rotunda (Schlumberger, 1893)	0	0	0	0	0.285714	0.236407	0.254453	0.531915	0.486618	0.733496	0.733496
Quinqueloculina bosciana d'Orbigny, 1839	0	2.82609	1.3363	0.23753	0.285714	0.236407	3.05344	0.265957	0.729927	0	3.05344
Quinqueloculina boueana d'Orbigny, 1846	0	0.217391	0	0	0	0	0	0	0.243309	0	0.243309
Quinqueloculina bradyana Cushman, 1917	0	0	0	0.23753	0	0	0	0	0	0	0.23753
Quinqueloculina dimidiata Terquem, 1876	0	0.652174	0	0	0	0	0	0.531915	0.243309	0	0.652174
Quinqueloculina laevigata d'Orbigny, 1826	0	0	0	0.23753	0.285714	0	0	0	0	0	0.285714
Quinqueloculina lamarckiana d'Orbigny, 1839	0.638978	0.434783	0	0	0	0	0	0	0	0	0.638978
Quinqueloculina poeyana d'Orbigny, 1839	0	0	0	0	0	0	0	0.265957	0	0	0.265957
Quinqueloculina seminula (Linné, 1758)	1.91693	4.34783	1.3363	0.950119	0.857143	1.41844	2.29008	1.32979	0.486618	1.71149	4.34783
Quinqueloculina sp.	0	0	0	0	0	0	0	0	0	0.244499	0.244499
Quinqueloculina stelligera Schlumberger, 1893	0	1.73913	2.67261	1.66271	0.857143	1.65485	0.508906	1.32979	1.45985	0.733496	2.67261
Reophax communis Lacroix, 1930	0.319489	0.652174	0	0	0	0.236407	0	0	0	0	0.652174
Rosalina bradyi (Cushman, 1915)	0	0.217391	0	0	0.285714	0.70922	0.254453	0	0.729927	0.488998	0.729927
Siphonaperta agglutinans (d'Orbigny, 1839)	0	0	0.222717	0	0	0	0	0	0	0	0.222717
Siphonaperta aspera (d'Orbigny, 1826)	0	0.434783	0	0	0.285714	0.236407	1.27226	1.06383	0.243309	0	1.27226
Siphonaperta sp.	0	0	0.445434	0	0	0	0	0	0	0	0.445434
Spiroloculina excavata d'Orbigny, 1846	0.319489	1.73913	0.222717	0.23753	0.857143	2.60047	0.254453	3.19149	0.729927	2.20049	3.19149
Spiroloculina nummiformis Said, 1949	0	0.217391	0	0	0	0.236407	0	0.265957	0.243309	0.488998	0.488998
Spiroloculina sp. 1	0	0.217391	0	0	0	0.472813	0	0	0	0	0.472813
Spiroloculina sp. 2	0.319489	0	0.222717	0	0	0	0.254453	0	0	0	0.319489
Spirophthalmidium sp.	0	0.434783	0	0.23753	0	0	0	0	0	0	0.434783
Stainforthia fusiformis (Williamson, 1858)	0	0.869565	0.668151	0.712589	0.571429	0.70922	1.01781	0.531915	0.486618	0.488998	1.01781
Textularia earlandi Parker, 1952	0.319489	0	0	0	0	0	0	0	0	0	0.319489
Textularia sp.	0	0	0	0	0	0	0	0	0	0.244499	0.244499
Triloculina rotunda d'Orbigny, 1893	0.319489	0.217391	1.11359	0.23753	0.857143	0.945626	1.27226	1.8617	3.89294	3.17848	3.89294
Triloculina sp.	0	0	0	0	0.285714	0.236407	0	0.265957	0	0	0.285714
Trochammina inflata (Montagu, 1808)	0.319489	0.869565	0	0	0	0	0	0	0	0	0.869565
Virgulina pertusa Reuss, 1861	0	0.217391	0	0	0	0	0	0	0	0	0.217391
Total percentage	100	100	100	100	100	100	100	100	100	100	100
